# Supplementary material for: Comparative analysis of genetic risk scores for predicting biochemical recurrence in prostate cancer patients after radical prostatectomy
Source: BMC Urol. 2024 Jul 2;24:136. doi: 10.1186/s12894-024-01524-6 (PMC11218119; doi:10.1186/s12894-024-01524-6)
Supplement: Supplementary file 1 — Supplementary Material 1. [file 12894_2024_1524_MOESM1_ESM.xlsx]

## Sheet: Supplementary Table S1
Supplementary Table S1. Disease models
Disease models		case:control=1:1	case:control=1:4
Prevalence=0.11	OR=1	model 1	model 19
	OR=1.2	model 2	model 20
	OR=1.5	model 3	model 21
	OR=1.7	model 4	model 22
	OR=2	model 5	model 23
	OR=2.4	model 6	model 24
Prevalence=0.2	OR=1	model 7	model 25
	OR=1.2	model 8	model 26
	OR=1.5	model 9	model 27
	OR=1.7	model 10	model 28
	OR=2	model 11	model 29
	OR=2.4	model 12	model 30
Prevalence=0.3	OR=1	model 13	model 31
	OR=1.2	model 14	model 32
	OR=1.5	model 15	model 33
	OR=1.7	model 16	model 34
	OR=2	model 17	model 35
	OR=2.4	model 18	model 36

## Sheet: Supplementary Table S2
Supplementary Table S2. Power and type I error in disease models under SC-GRS, DL-GRS, and EVDL-GRS analyses.
		case:control=1:4			case:control=1:1
Disease models		SC-GRS	DL-GRS	EV_DL-GRS	SC-GRS	DL-GRS	EV_DL-GRS
prevalence=0.11	OR=1	0.02	0.053	0.051	0.06	0.065	0.059
prevalence=0.11	OR=1.2	0.093	0.121	0.114	0.2	0.286	0.278
prevalence=0.11	OR=1.5	0.312	0.52	0.504	0.403	0.61	0.595
prevalence=0.11	OR=1.7	0.508	0.64	0.62	0.522	0.62	0.618
prevalence=0.11	OR=2	0.674	0.81	0.796	0.694	0.782	0.764
prevalence=0.11	OR=1.5~2.4	0.528	0.733	0.716	0.584	0.815	0.804
prevalence=0.11	OR=2.4	0.748	0.94	0.922	0.87	0.967	0.97
prevalence=0.2	OR=1	0.039	0.059	0.054	0.063	0.1	0.098
prevalence=0.2	OR=1.2	0.121	0.15	0.142	0.32	0.384	0.381
prevalence=0.2	OR=1.5	0.397	0.607	0.583	0.514	0.704	0.688
prevalence=0.2	OR=1.7	0.558	0.696	0.684	0.576	0.713	0.705
prevalence=0.2	OR=2	0.735	0.814	0.806	0.7	0.844	0.83
prevalence=0.2	OR=1.5~2.4	0.587	0.806	0.79	0.674	0.823	0.869
prevalence=0.2	OR=2.4	0.829	0.966	0.961	0.892	0.975	0.972
prevalence=0.3	OR=1	0.07	0.06	0.06	0.07	0.123	0.121
prevalence=0.3	OR=1.2	0.256	0.292	0.272	0.33	0.397	0.388
prevalence=0.3	OR=1.5	0.47	0.704	0.69	0.589	0.71	0.69
prevalence=0.3	OR=1.7	0.57	0.735	0.694	0.612	0.746	0.708
prevalence=0.3	OR=2	0.76	0.816	0.808	0.75	0.868	0.846
prevalence=0.3	OR=1.5~2.4	0.604	0.871	0.851	0.738	0.924	0.892
prevalence=0.3	OR=2.4	0.89	0.988	0.985	0.971	0.996	0.996

## Sheet: Supplementary Table S3
Supplementary Table S3. Tag SNPs in 3-folds CV analysis.
CV	First-fold										Second-fold										Third-fold
list	SNP	chr	BP	A1	F_A1	F_U2	A2	OR	CHISQ	P	SNP	chr	BP	A1	F_A	F_U	A2	OR	CHISQ	P	SNP	chr	BP	A1	F_A	F_U	A2	OR	CHISQ	P
1	rs10893363	11	125165779	G	0.2787	0.5635	A	0.2993	20.59	5.676e-06	rs10846911	12	126019239	C	0.2917	0.6032	T	0.2709	24.09	9.212e-07	rs1972538	14	74422843	T	0.2797	0.5625	C	0.302	20.08	7.439e-06
2	rs10953519	7	106436555	G	0.4918	0.246	C	2.966	16.12	5.952e-05	rs4352737	7	5220675	C	0.525	0.254	A	3.247	19.05	1.275e-05	rs201442095	8	66194421	G	0.3814	0.1562	C	3.329	16	6.323e-05
3	rs11995933	8	398710	C	0.2869	0.5556	T	0.3218	18.33	1.86e-05	rs1962004	7	150020381	A	0.1833	0.4286	G	0.2993	17.31	3.168e-05	rs1516880	10	131154493	G	0.4492	0.1953	A	3.359	18.27	1.917e-05
4	rs12055887	7	73989385	A	0.2213	0.4921	G	0.2934	19.75	8.832e-06	rs10514976	5	64344401	C	0.1417	0.381	T	0.2682	18.1	2.094e-05	rs57248615	8	1821774	C	0.5339	0.2734	T	3.044	17.38	3.062e-05
5	rs12205723	6	150996756	G	0.5082	0.254	A	3.035	17.02	3.697e-05	rs2221490	5	40641763	C	0.5583	0.2937	G	3.041	17.64	2.662e-05	rs76446227	6	169054760	G	0.6356	0.375	A	2.907	16.68	4.429e-05
6	rs12233255	2	133222265	C	0.5246	0.2619	T	3.11	17.96	2.256e-05	rs6805327	3	2709402	C	0.425	0.1746	G	3.494	18.47	1.73e-05	rs1879951	2	176317599	G	0.4746	0.2109	A	3.379	19.09	1.248e-05
7	rs12615937	2	180276164	A	0.05738	0.246	G	0.1865	17	3.733e-05	rs114309234	3	79820723	T	0.575	0.3095	G	3.018	17.59	2.742e-05	rs9850898	3	115317962	A	0.339	0.07812	G	6.051	25.8	3.788e-07
8	rs1325340	13	72439407	T	0.5984	0.3413	C	2.876	16.46	4.979e-05	rs2966023	16	62250504	C	0.4583	0.2302	T	2.83	14.23	0.0001617	rs7155375	14	101188731	C	0.5339	0.2734	T	3.044	17.38	3.062e-05
9	rs17837287	13	72412417	G	0.5	0.2381	T	3.2	18.3	1.884e-05	rs12873708	13	112051295	C	0.1083	0.3175	T	0.2612	15.9	6.668e-05	rs7141110	14	101172227	G	0.5763	0.3203	C	2.886	16.3	5.403e-05
10	rs202014192	6	127202252	A	0.418	0.1825	G	3.217	16.42	5.076e-05	rs1126232	5	2565001	A	0.6333	0.3413	T	3.334	20.99	4.608e-06	rs16872714	5	4048841	C	0.4407	0.1719	T	3.796	21.09	4.376e-06
11	rs2174209	1	161733046	T	0.582	0.3333	C	2.784	15.45	8.478e-05	rs17110462	1	54821382	G	0.2167	0.4365	C	0.3571	13.45	0.0002449	rs10910023	1	2791143	T	0.6356	0.3516	C	3.217	19.82	8.488e-06
12	rs2513367	8	98344061	C	0.07377	0.2857	T	0.1991	18.75	1.493e-05	rs34160974	9	72781196	T	0.1667	0.3968	C	0.304	15.99	6.358e-05	rs7985583	13	112618602	A	0.3475	0.1172	T	4.011	18.52	1.684e-05
13	rs28641058	1	232424623	A	0.2295	0.4841	T	0.3174	17.47	2.926e-05	rs146162203	2	95705097	C	0.5583	0.2937	G	3.041	17.64	2.662e-05	rs10889394	1	63460850	T	0.2627	0.05469	C	6.159	20.34	6.474e-06
14	rs34195741	3	147351456	T	0.2869	0.5556	C	0.3218	18.33	1.86e-05	rs10027075	4	136378006	C	0.3167	0.5873	A	0.3256	18.15	2.039e-05	rs4074645	3	185110306	G	0.2627	0.05469	A	6.159	20.34	6.474e-06
15	rs4850564	2	195780804	T	0.2459	0.04762	C	6.522	19.64	9.355e-06	rs9836430	3	111309679	C	0.2333	0.04762	A	6.087	17.8	2.457e-05	rs664910	3	127474030	A	0.3898	0.1562	G	3.45	17.06	3.614e-05
16	rs6510626	19	1795290	T	0.459	0.2222	C	2.97	15.52	8.178e-05	rs2956061	17	9662605	C	0.125	0.3492	T	0.2662	16.95	3.844e-05	rs1915045	15	37551322	C	0.2203	0.4844	T	0.3008	18.63	1.587e-05
17	rs6784340	3	34847372	C	0.4508	0.1984	T	3.316	18.07	2.128e-05	rs7657219	4	113969058	G	0.25	0.5238	A	0.303	19.37	1.08e-05	rs62290218	3	185099754	C	0.2627	0.0625	A	5.345	18.45	1.745e-05
18	rs7013349	8	421858	G	0.2869	0.5556	A	0.3218	18.33	1.86e-05	rs3105775	8	118710421	A	0.2083	0.4762	G	0.2895	19.5	1.006e-05	rs72642748	13	91265212	C	0.5932	0.3281	G	2.986	17.4	3.031e-05
19	rs708824	12	116253292	C	0.4098	0.1667	T	3.472	17.94	2.282e-05	rs10459109	12	126019726	G	0.6417	0.3571	A	3.223	19.9	8.143e-06	rs10145513	14	101168587	A	0.5	0.2578	G	2.879	15.38	8.781e-05
20	rs75847388	5	2629282	A	0.2951	0.07937	G	4.856	19.09	1.246e-05	rs1157173	4	136424005	C	0.2667	0.5635	A	0.2817	22.25	2.394e-06	rs17703374	4	168080117	C	0.07627	0.2656	T	0.2283	15.26	9.358e-05
21	rs9659317	1	232392572	C	0.2295	0.4841	G	0.3174	17.47	2.926e-05	rs4379634	1	232393550	T	0.2333	0.4921	C	0.3142	17.73	2.54e-05	rs4654470	1	4996226	G	0.2797	0.07031	A	5.133	19.01	1.303e-05
22											rs392124	17	9669921	C	0.2167	0.4603	T	0.3243	16.23	5.62e-05	rs392124	17	9669921	C	0.2203	0.4766	T	0.3104	17.63	2.678e-05
23											rs455192	17	9670373	T	0.1333	0.3889	C	0.2418	20.65	5.521e-06	rs77397438	17	21309134	A	0.4153	0.1797	G	3.242	16.46	4.974e-05
24											rs8065286	17	33864479	G	0.5833	0.2937	A	3.368	20.99	4.626e-06	rs72918154	18	45563418	C	0.3983	0.1641	G	3.373	16.84	4.059e-05
25											rs7221322	17	33873772	A	0.3417	0.6508	G	0.2785	23.49	1.253e-06	rs12965367	18	47134066	C	0.6271	0.3516	T	3.102	18.67	1.556e-05
26											rs4795085	17	34007802	A	0.2167	0.5	G	0.2766	21.37	3.788e-06	rs2012791	20	9134107	T	0.3136	0.09375	C	4.416	18.6	1.614e-05
27											rs60256305	20	46542553	C	0.1167	0.3175	T	0.284	14.46	0.0001429	rs13041695	20	46568553	A	0.2797	0.5234	G	0.3535	15.12	0.0001007
28											rs5751937	22	25084872	A	0.5833	0.3254	G	2.902	16.51	4.829e-05
1Frequency of this allele in cases; 2Frequency of this allele in controls.

## Sheet: Supplementary Table S4
Supplementary Table S4.The differences between the four quartile groups for SC-GRS, DL-GRS, and EVDL-GRS by 3-folds CV analysis.
	First-fold (21 SNP)				Second-fold (28 SNP)				Third-fold (27 SNP)
	Training set		Testing set		Training set		Testing set		Training set		Testing set
SC-GRS	Q1 (<14)	1	Q1 (<16)	0.7778	Q1 (<24)	1	Q1 (<27)	0.8571	Q1 (<14)	1	Q1 (<25)	0.7143
	Q2 (14-20)	0.9394	Q2 (16-19)	0.65	Q2 (24-31)	0.973	Q2 (27-29)	0.5455	Q2 (14-19)	1	Q2 (25-26.5)	0.6471
	Q3 (20-25)	0.1875	Q3 (19-21)	0.5455	Q3 (31-38)	0.0968	Q3 (29-31)	0.5263	Q3 (19-27)	0.1429	Q3 (26.5-30)	0.3571
	Q4 (≥25)	0	Q4 (≥21)	0.2857	Q4 (≥38)	0	Q4 (≥31)	0.2222	Q4 (≥27)	0	Q4 (≥30)	0.2941
DL-GRS	Q1 (<19.5)	1	Q1 (<5.25)	0.8125	Q1 (<33.04)	1	Q1 (<9.72)	0.8	Q1 (<19.27)	1	Q1 (<9.83)	0.9333
	Q2 (19.5-26.9)	0.9032	Q2 (5.25-5.88)	0.6429	Q2 (33.04-42)	0.9375	Q2 (9.72-10.77)	0.75	Q2 (19.27-26.3)	1	Q2 (9.83-10.85)	0.5625
	Q3 (26.9-33.64)	0.129	Q3 (5.88-6.76)	0.4	Q3 (42-51.16)	0.0968	Q3 (10-77-12.33)	0.3125	Q3 (26.3-38.33)	0.0968	Q3 (10.85-11.97)	0.4
	Q4 (≥33.64)	0	Q4 (≥6.76)	0.25	Q4 (≥51.16)	0	Q4 (≥12.33)	0.2	Q4 (≥38.33)	0	Q4 (≥11.97)	0.125
EV_DL-GRS	Q1 (<12.55)	1	Q1 (<3.23)	0.8667	Q1 (<21.55)	1	Q1 (<6.31)	0.7857	Q1 (<12.51)	1	Q1 (<6.13)	0.9333
	Q2 (12.55-17.34)	0.9032	Q2 (3.23-3.62)	0.625	Q2 (21.55-27.64)	93.55	Q2 (6.31-7.23)	0.7647	Q2 (12.51-16.97)	0.9375	Q2 (6.13-6.87)	0.5625
	Q3 (17.34-21.92)	0.129	Q3 (3.62-4.15)	0.3333	Q3 (27.64-33.67)	0.1	Q3 (7.23-8.29)	0.3125	Q3 (16.97-24.77)	0.1333	Q3 (6.87-7.64)	0.4
	Q4 (≥21.92)	0	Q4 (≥4.15)	0.2667	Q4 (≥33.67)	0	Q4 (≥8.29)	0.2	Q4 (≥24.77)	0	Q4 (≥7.64)	0.125

## Sheet: Supplementary Table S5
Supplementary Table S5.The AUC ranges of the training and testing sets by 3-fold CV analysis for predicting BCR under clinical, genetic, and clinical+genetic models.
3-folds CV	Prediction Model#	Genetic Risk Score Models	Training set (AUC)	Testing set (AUC)
First-fold (21 SNP)	Clinical model	SC-GRS	0.771	0.7924
	Genetic model		0.9878	0.6975
	Clinical+Genetic model		0.9919	0.8594
	Clinical model	DL-GRS	0.771	0.7924
	Genetic model		0.9919	0.7879
	Clinical+Genetic model		0.9956	0.9163
	Clinical model	EV_DL-GRS	0.771	0.7924
	Genetic model		0.9909	0.7868
	Clinical+Genetic model		0.9951	0.9241
Second-fold (28 SNP)	Clinical model	SC-GRS	0.7481	0.8244
	Genetic model		0.9934	0.7592
	Clinical+Genetic model		0.9968	0.8739
	Clinical model	DL-GRS	0.7481	0.8244
	Genetic model		0.9942	0.7672
	Clinical+Genetic model		0.9966	0.8955
	Clinical model	EV_DL-GRS	0.7481	0.8244
	Genetic model		0.9934	0.7672
	Clinical+Genetic model		0.9968	0.8998
Third-fold (27 SNP)	Clinical model	SC-GRS	0.7172	0.7892
	Genetic model		0.9968	0.7435
	Clinical+Genetic model		0.9989	0.8366
	Clinical model	DL-GRS	0.7172	0.7892
	Genetic model		0.9979	0.8462
	Clinical+Genetic model		1	0.914
	Clinical model	EV_DL-GRS	0.7172	0.7892
	Genetic model		0.9966	0.8495
	Clinical+Genetic model		0.9989	0.9108
#Clinical model: the prediction model with clinical variables including age at diagnosis, PSA, Gleason score, pathologic T stage, margin status, BMI, and lymph node involvement; Genetic model: the prediction model with genetic variable according to Genetic Risk Score Models;Clinical+Genetic model: the prediction model with both clinical and genetic variables.

## Sheet: Supplementary Table S6
Supplementary Table S6. The multivariate Cox proportional hazard model for predicting BCR under clinical and clinical+genetic models.
First-fold (Training set)
	Clinical model			Clinical+Genetic model			Clinical+Genetic model			Clinical+Genetic model
	HR	95% CI	P value	HR	95% CI	P value	HR	95% CI	P value	HR	95% CI	P value
Age at diagnosis, yr	1.03	0.989-1.073	0.1597	1.031	0.986-1.079	0.1773	1.028	0.983-1.076	0.2286	1.029	0.983-1.076	0.2175
BMI (kg/m2)	0.961	0.870-1.062	0.4403	1.009	0.908-1.120	0.8736	1.005	0.907-1.114	0.9214	1.006	0.907-1.116	0.9094
PSA	1.01	0.998-1.022	0.1074	0.995	0.982-1.007	0.4081	0.993	0.980-1.005	0.2635	0.994	0.981-1.006	0.3244
Gleason score	2.047	1.099-3.811	0.0239	1.802	0.955-3.400	0.0691	1.646	0.868-3.121	0.1267	1.69	0.895-3.191	0.1059
Pathologic T stage	1.543	0.894-2.664	0.1195	1.098	0.630-1.913	0.7413	1.075	0.613-1.888	0.8001	1.081	0.619-1.887	0.7842
Margin status	1.88	1.101-3.210	0.0208	1.366	0.796-2.345	0.2578	1.342	0.776-2.318	0.2925	1.347	0.782-2.317	0.2827
SC-GRS				1.29	1.209-1.375	<0.0001
DL-GRS							1.215	1.158-1.276	<0.0001
EV_DL-GRS										1.344	1.248-1.447	<0.0001
Second-fold (Training set)
	Clinical model			Clinical+Genetic model			Clinical+Genetic model			Clinical+Genetic model
	HR	95% CI	P value	HR	95% CI	P value	HR	95% CI	P value	HR	95% CI	P value
Age at diagnosis, yr	1.059	1.015-1.105	0.0082	1.011	0.964-1.061	0.6524	1.01	0.963-1.059	0.682	1.01	0.963-1.060	0.6708
BMI (kg/m2)	1.04	0.941-1.150	0.4429	1.039	0.947-1.141	0.4199	1.04	0.948-1.142	0.4063	1.039	0.946-1.140	0.4259
PSA	1.03	1.014-1.047	0.0003	0.999	0.981-1.016	0.8821	0.999	0.981-1.016	0.8798	0.999	0.982-1.017	0.9193
Gleason score	1.309	0.662-2.588	0.4388	2.176	1.061-4.459	0.0338	2.322	1.124-4.799	0.0229	2.254	1.096-4.634	0.0271
Pathologic T stage	1.467	0.829-2.597	0.1878	0.932	0.516-1.683	0.8146	0.92	0.507-1.671	0.785	0.937	0.518-1.694	0.8287
Margin status	1.306	0.753-2.265	0.3415	1.781	0.961-3.303	0.0669	1.803	0.971-3.346	0.0618	1.803	0.970-3.352	0.0623
SC-GRS				1.222	1.161-1.286	<0.0001
DL-GRS							1.168	1.123-1.215	<0.0001
EV_DL-GRS										1.255	1.185-1.331	<0.0001
Third-fold (Training set)
	Clinical model			Clinical+Genetic model			Clinical+Genetic model			Clinical+Genetic model
	HR	95% CI	P value	HR	95% CI	P value	HR	95% CI	P value	HR	95% CI	P value
Age at diagnosis, yr	1.031	0.989-1.074	0.1557	1.005	0.962-1.050	0.8246	1.002	0.959-1.048	0.9128	1.003	0.960-1.048	0.8956
BMI (kg/m2)	1	0.908-1.102	0.9992	0.881	0.797-0.974	0.0129	0.88	0.798-0.971	0.0109	0.884	0.801-0.976	0.0144
PSA	1.014	1.001-1.026	0.0351	0.998	0.984-1.012	0.7796	0.998	0.984-1.012	0.7375	0.998	0.985-1.012	0.8103
Gleason score	1.721	0.836-3.544	0.1406	1.174	0.542-2.540	0.6842	1.287	0.594-2.790	0.5219	1.201	0.554-2.600	0.6427
Pathologic T stage	1.863	1.082-3.208	0.0248	1.641	0.946-2.846	0.0777	1.636	0.941-2.844	0.0809	1.608	0.926-2.789	0.0913
Margin status	1.672	0.984-2.840	0.0574	1.378	0.800-2.375	0.2481	1.348	0.783-2.319	0.2813	1.408	0.816-2.428	0.219
SC-GRS				1.234	1.172-1.299	<0.0001
DL-GRS							1.156	1.116-1.197	<0.0001
EV_DL-GRS										1.255	1.188-1.326	<0.0001
First-fold (Testing set)
	Clinical model			Clinical+Genetic model			Clinical+Genetic model			Clinical+Genetic model
	HR	95% CI	P value	HR	95% CI	P value	HR	95% CI	P value	HR	95% CI	P value
Age at diagnosis, yr	1.068	0.999-1.142	0.0552	1.071	1.000-1.147	0.0507	1.059	0.986-1.137	0.1129	1.059	0.986-1.137	0.1136
BMI (kg/m2)	1.069	0.923-1.238	0.3749	1.118	0.959-1.303	0.153	1.15	0.988-1.338	0.0703	1.148	0.986-1.336	0.0745
PSA	1.055	1.019-1.091	0.0022	1.049	1.011-1.088	0.0109	1.046	1.008-1.085	0.0163	1.046	1.009-1.085	0.0154
Gleason score	0.852	0.250-2.912	0.7989	0.742	0.210-2.617	0.6425	0.474	0.128-1.756	0.2641	0.452	0.121-1.683	0.2366
Pathologic T stage	1.947	0.880-4.306	0.1002	2.783	1.151-6.727	0.023	4.279	1.576-11.613	0.0043	4.443	1.624-12.155	0.0037
Margin status	0.936	0.402-2.181	0.8782	0.885	0.375-2.089	0.781	0.938	0.412-2.134	0.8788	0.971	0.426-2.213	0.9434
SC-GRS				1.183	1.052-1.329	0.0048
DL-GRS							2.134	1.439-3.165	0.0002
EV_DL-GRS										3.481	1.844-6.570	0.0001
Second-fold (Testing set)
	Clinical model			Clinical+Genetic model			Clinical+Genetic model			Clinical+Genetic model
	HR	95% CI	P value	HR	95% CI	P value	HR	95% CI	P value	HR	95% CI	P value
Age at diagnosis, yr	1.001	0.944-1.062	0.9624	0.988	0.926-1.053	0.7084	0.974	0.913-1.039	0.4293	0.974	0.913-1.039	0.4313
BMI (kg/m2)	0.935	0.807-1.083	0.3706	0.885	0.758-1.034	0.1244	0.894	0.764-1.045	0.1598	0.896	0.766-1.047	0.1655
PSA	1.005	0.989-1.020	0.5545	1.011	0.995-1.028	0.1745	1.013	0.996-1.029	0.1337	1.012	0.996-1.029	0.1366
Gleason score	2.898	1.073-7.829	0.0359	2.412	0.830-7.005	0.1056	1.897	0.621-5.797	0.2613	1.872	0.609-5.752	0.2735
Pathologic T stage	1.593	0.715-3.548	0.2548	1.614	0.731-3.566	0.2364	1.64	0.726-3.703	0.2342	1.662	0.735-3.759	0.2223
Margin status	1.903	0.871-4.159	0.1067	1.435	0.633-3.251	0.3871	1.384	0.606-3.160	0.4404	1.417	0.622-3.229	0.4066
SC-GRS				1.166	1.055-1.288	0.0025
DL-GRS							1.337	1.106-1.617	0.0027
EV_DL-GRS										1.531	1.156-2.027	0.0029
Third-fold (Testing set)
	Clinical model			Clinical+Genetic model			Clinical+Genetic model			Clinical+Genetic model
	HR	95% CI	P value	HR	95% CI	P value	HR	95% CI	P value	HR	95% CI	P value
Age at diagnosis, yr	1.06	0.997-1.126	0.0627	1.041	0.977-1.110	0.2178	1.038	0.972-1.108	0.263	1.038	0.972-1.108	0.2699
BMI (kg/m2)	0.995	0.856-1.157	0.9499	1.037	0.895-1.201	0.6266	1.079	0.927-1.256	0.3244	1.085	0.932-1.262	0.2921
PSA	1.024	1.003-1.045	0.0266	1.021	1.000-1.043	0.0497	1.018	0.996-1.040	0.1172	1.017	0.995-1.040	0.1313
Gleason score	1.721	0.700-4.232	0.2369	1.979	0.803-4.880	0.1381	1.559	0.617-3.940	0.3474	1.536	0.604-3.902	0.3672
Pathologic T stage	1.189	0.504-2.805	0.6932	1.036	0.431-2.487	0.937	0.988	0.400-2.442	0.9792	0.994	0.404-2.448	0.9903
Margin status	1.622	0.716-3.677	0.2462	1.624	0.714-3.695	0.2473	1.678	0.742-3.795	0.2141	1.703	0.754-3.843	0.2001
SC-GRS				1.166	1.064-1.277	0.001
DL-GRS							1.589	1.287-1.961	<0.0001
EV_DL-GRS										2.061	1.483-2.863	<0.0001

## Sheet: Supplementary Table S7
Supplementary Table S7.The differences between the four quartile groups for SC-GRS, DL-GRS, and EVDL-GRS by 3-folds CV analysis in the final model.
	First-fold (21 SNP)				Second-fold (28 SNP)				Third-fold (27 SNP)
	Training set		Testing set		Training set		Testing set		Training set		Testing set
SC-GRS	Q1(<21)	1	Q1(<19)	1	Q1(<22)	1	Q1(<20)	1	Q1(<21)	1	Q1(<24)	1
	Q2(21-25)	1	Q2(19-25)	0.95	Q2(22-26)	0.9677	Q2(20-25)	1	Q2(21-25)	1	Q2(24-29)	1
	Q3(25-30)	0.1481	Q3(25-30)	0.2727	Q3(26-30)	0.1364	Q3(25-30)	0.1875	Q3(25-30)	0.2083	Q3(29-33)	0.0714
	Q4(≥30)	0	Q4(≥30)	0	Q4(≥30)	0	Q4(≥30)	0	Q4(≥30)	0	Q4(≥33)	0
DL-GRS	Q1(<18.62)	1	Q1(<21.54)	1	Q1(<20.04)	1	Q1(<17.21)	1	Q1(<16.94)	1	Q1(<23)	1
	Q2(18.62-22.69)	0.9677	Q2(21.54-25.91)	1	Q2(20.04-24.61)	0.9688	Q2(17.21-23.14)	1	Q2(16.94-21.03)	0.9688	Q2(23-29.74)	1
	Q3(22.69-27.6)	0.0645	Q3(25.91-35.71)	0.125	Q3(24.61-29.04)	0.0345	Q3(23.14-29.7)	0.0667	Q3(21.03-26.13)	0.0968	Q3(29.74-35.85)	0
	Q4(≥27.6)	0	Q4(≥35.71)	0	Q4(≥29.04)	0	Q4(≥29.7)	0	Q4(≥26.13)	0	Q4(≥35.85)	0
EV_DL-GRS	Q1(<12.01)	1	Q1(<13.83)	1	Q1(<12.92)	1	Q1(<11.51)	1	Q1(<11.16)	1	Q1(<14.79)	1
	Q2(12.01-14.61)	0.9375	Q2(13.83-16.76)	1	Q2(12.92-15.73)	1	Q2(11.51-15.33)	1	Q2(11.16-13.86)	0.9677	Q2(14.79-19.07)	1
	Q3(14.61-17.94)	0.0645	Q3(16.76-22.93)	0.125	Q3(15.73-18.77)	0.0333	Q3(15.33-19.27)	0.0625	Q3(13.86-17.02)	0.129	Q3(19.07-23.22)	0
	Q4(≥17.94)	0	Q4(≥22.93)	0	Q4(≥18.77)	0	Q4(≥19.27)	0	Q4(≥17.02)	0	Q4(≥23.22)	0

## Sheet: Supplementary Table S8
Supplementary Table S8. The multivariate Cox proportional hazard model for predicting BCR under clinical and clinical+genetic models in the final model.
First-fold (Training set)
	Clinical model			Clinical+Genetic model			Clinical+Genetic model			Clinical+Genetic model
	HR	95% CI	P value	HR	95% CI	P value	HR	95% CI	P value	HR	95% CI	P value
Age at diagnosis, yr	1.03	0.989-1.073	0.1597	1.036	0.990-1.084	0.1263	1.048	1.000-1.099	0.0505	1.046	0.998-1.096	0.0614
BMI (kg/m2)	0.691	0.870-1.062	0.4403	1.027	0.922-1.145	0.6257	1.037	0.933-1.154	0.4985	1.036	0.930-1.154	0.5163
PSA	1.01	0.998-1.022	0.1074	0.993	0.980-1.006	0.2775	0.99	0.977-1.003	0.1236	0.992	0.979-1.005	0.2208
Gleason score	2.047	1.099-3.811	0.0239	2.099	1.107-3.982	0.0232	2.167	1.142-4.112	0.018	2.074	1.094-3.932	0.0255
Pathologic T stage	1.543	0.894-2.664	0.1195	1.369	0.783-2.394	0.2711	1.517	0.858-2.680	0.1517	1.471	0.840-2.574	0.1768
Margin status	1.88	1.101-3.210	0.0208	1.035	0.597-1.795	0.9012	1.177	0.691-2.006	0.5486	1.189	0.701-2.017	0.5213
SC-GRS				1.551	1.389-1.732	<0.0001
DL-GRS							1.532	1.382-1.697	<0.0001
EV_DL-GRS										1.916	1.636-2.244	<0.0001
Second-fold (Training set)
	Clinical model			Clinical+Genetic model			Clinical+Genetic model			Clinical+Genetic model
	HR	95% CI	P value	HR	95% CI	P value	HR	95% CI	P value	HR	95% CI	P value
Age at diagnosis, yr	1.059	1.015-1.105	0.0082	0.992	0.944-1.043	0.7498	0.997	0.948-1.049	0.9137	0.998	0.949-1.050	0.9523
BMI (kg/m2)	1.04	0.941-1.150	0.4429	1.085	0.988-1.193	0.089	1.08	0.983-1.186	0.1078	1.094	0.996-1.202	0.061
PSA	1.03	1.014-1.047	0.0003	1.009	0.991-1.027	0.3384	1.01	0.993-1.028	0.2413	1.011	0.994-1.029	0.2055
Gleason score	1.309	0.662-2.588	0.4388	1.702	0.850-3.408	0.1335	2.4	1.177-4.893	0.016	2.306	1.133-4.694	0.0212
Pathologic T stage	1.467	0.829-2.597	0.1878	1.429	0.824-2.476	0.2039	1.754	0.985-3.123	0.0564	1.715	0.966-3.044	0.0654
Margin status	1.306	0.753-2.265	0.3415	1.199	0.668-2.151	0.5434	1.051	0.582-1.898	0.8696	1.095	0.606-1.977	0.7636
SC-GRS				1.414	1.301-1.536	<0.0001
DL-GRS							1.384	1.279-1.497	<0.0001
EV_DL-GRS										1.622	1.443-1.823	<0.0001
Third-fold (Training set)
	Clinical model			Clinical+Genetic model			Clinical+Genetic model			Clinical+Genetic model
	HR	95% CI	P value	HR	95% CI	P value	HR	95% CI	P value	HR	95% CI	P value
Age at diagnosis, yr	1.031	0.989-1.074	0.1557	0.995	0.952-1.040	0.829	1.011	0.986-1.056	0.6292	1.012	0.969-1.058	0.5816
BMI (kg/m2)	1	0.908-1.102	0.9992	1.007	0.920-1.103	0.8734	0.933	0.851-1.022	0.1362	0.949	0.866-1.041	0.2709
PSA	1.014	1.001-1.026	0.0351	0.989	0.973-1.004	0.1559	0.997	0.982-1.013	0.7488	0.999	0.983-1.015	0.8611
Gleason score	1.721	0.836-3.544	0.1406	1.678	0.775-3.636	0.1892	1.3	0.608-2.780	0.499	1.23	0.575-2.633	0.5935
Pathologic T stage	1.863	1.082-3.208	0.0248	1.752	0.996-3.081	0.0518	1.939	1.116-3.371	0.0189	1.913	1.100-3.327	0.0216
Margin status	1.672	0.984-2.840	0.0574	1.001	0.591-1.697	0.9972	1.211	0.712-2.060	0.4792	1.253	0.737-2.131	0.4049
SC-GRS				1.415	1.299-1.541	<0.0001
DL-GRS							1.368	1.269-1.474	<0.0001
EV_DL-GRS										1.601	1.430-1.793	<0.0001
First-fold (Testing set)
	Clinical model			Clinical+Genetic model			Clinical+Genetic model			Clinical+Genetic model
	HR	95% CI	P value	HR	95% CI	P value	HR	95% CI	P value	HR	95% CI	P value
Age at diagnosis, yr	1.068	0.999-1.142	0.0552	1.054	0.974-1.140	0.1946	1.054	0.970-1.146	0.2163	1.055	0.971-1.147	0.2023
BMI (kg/m2)	1.069	0.923-1.238	0.3749	1.029	0.889-1.191	0.7055	0.994	0.860-1.149	0.9352	1.014	0.880-1.169	0.8441
PSA	1.055	1.019-1.091	0.0022	1.01	0.969-1.053	0.6359	1.017	0.977-1.059	0.4144	1.019	0.979-1.060	0.3675
Gleason score	0.852	0.250-2.912	0.7989	1.049	0.297-3.698	0.9412	1.044	0.288-3.783	0.9478	1.034	0.285-3.760	0.9591
Pathologic T stage	1.947	0.880-4.306	0.1002	1.783	0.788-4.033	0.1649	1.772	0.765-4.104	0.1821	1.738	0.754-4.005	0.1944
Margin status	0.936	0.402-2.181	0.8782	1.115	0.448-2.778	0.8149	1.344	0.525-3.439	0.5374	1.383	0.538-3.555	0.5006
SC-GRS				1.315	1.179-1.466	<0.0001
DL-GRS							1.27	1.157-1.393	<0.0001
EV_DL-GRS										1.439	1.249-1.658	<0.0001
Second-fold (Testing set)
	Clinical model			Clinical+Genetic model			Clinical+Genetic model			Clinical+Genetic model
	HR	95% CI	P value	HR	95% CI	P value	HR	95% CI	P value	HR	95% CI	P value
Age at diagnosis, yr	1.001	0.944-1.062	0.9624	1.04	0.961-1.125	0.3326	1.072	0.990-1.160	0.0884	1.069	0.988-1.158	0.0988
BMI (kg/m2)	0.935	0.807-1.083	0.3706	0.931	0.798-1.086	0.3609	1.022	0.867-1.206	0.7936	1.004	0.852-1.182	0.9665
PSA	1.005	0.989-1.020	0.5545	0.995	0.976-1.015	0.6186	0.992	0.974-1.010	0.3909	0.993	0.975-1.012	0.4764
Gleason score	2.898	1.073-7.829	0.0359	2.011	0.704-5.746	0.1921	2.403	0.873-6.619	0.0898	2.103	0.767-5.767	0.1486
Pathologic T stage	1.593	0.715-3.548	0.2548	2.293	0.977-5.380	0.0566	2.305	0.979-5.425	0.056	2.296	0.981-5.370	0.0553
Margin status	1.903	0.871-4.159	0.1067	1.402	0.618-3.181	0.4189	0.913	0.408-2.043	0.8255	0.925	0.412-2.076	0.8505
SC-GRS				1.435	1.265-1.629	<0.0001
DL-GRS							1.362	1.215-1.528	<0.0001
EV_DL-GRS										1.597	1.342-1.900	<0.0001
Third-fold (Testing set)
	Clinical model			Clinical+Genetic model			Clinical+Genetic model			Clinical+Genetic model
	HR	95% CI	P value	HR	95% CI	P value	HR	95% CI	P value	HR	95% CI	P value
Age at diagnosis, yr	1.06	0.997-1.126	0.0627	1.043	0.969-1.123	0.2648	0.998	0.929-1.073	0.9587	1.001	0.931-1.075	0.9845
BMI (kg/m2)	0.995	0.856-1.157	0.9499	1.088	0.920-1.288	0.3236	1.132	0.955-1.343	0.1539	1.137	0.959-1.347	0.1394
PSA	1.024	1.003-1.045	0.0266	1.007	0.987-1.027	0.4778	1.003	0.983-1.023	0.7683	1.004	0.985-1.024	0.6875
Gleason score	1.721	0.700-4.232	0.2369	1.973	0.707-5.510	0.1945	1.983	0.638-6.167	0.2371	1.794	0.588-5.473	0.3041
Pathologic T stage	1.189	0.504-2.805	0.6932	1.024	0.388-2.704	0.9624	1.18	0.432-3.226	0.7468	1.057	0.388-2.877	0.9136
Margin status	1.622	0.716-3.677	0.2462	1.295	0.509-3.295	0.5874	1.661	0.624-4.419	0.3096	1.739	0.659-4.588	0.2639
SC-GRS				1.409	1.246-1.594	<0.0001
DL-GRS							1.374	1.228-1.536	<0.0001
EV_DL-GRS										1.591	1.352-1.872	<0.0001

## Sheet: Supplementary Table S9
Supplementary Table S9. The AUC ranges of the sensitivity analyses by 3-folds CV analysis for predicting BCR under clinical, genetic, and clinical+genetic models in the final model
	Prediction Model1	Genetic Risk Score Models	Sensitivity analyses 12 (AUC)	Sensitivity analyses 23 (AUC)	Sensitivity analyses 34 (AUC)
First-fold (26 SNP)	Clinical model	SC-GRS	0.8143	0.7095	0.7331
	Genetic model		0.9928	0.9928	0.9953
	Clinical+Genetic model		0.9954	0.9953	0.997
	Clinical model	DL-GRS	0.8143	0.7095	0.7331
	Genetic model		0.9876	0.9876	0.9934
	Clinical+Genetic model		0.9899	0.9895	0.995
	Clinical model	EV_DL-GRS	0.8143	0.7095	0.7331
	Genetic model		0.989	0.9881	0.9942
	Clinical+Genetic model		0.989	0.989	0.9948
Second-fold (26 SNP)	Clinical model	SC-GRS	0.8143	0.7095	0.7331
	Genetic model		0.9965	0.998	0.997
	Clinical+Genetic model		1	1	1
	Clinical model	DL-GRS	0.8143	0.7095	0.7331
	Genetic model		0.9984	0.9987	0.9984
	Clinical+Genetic model		0.9997	1	0.9998
	Clinical model	EV_DL-GRS	0.8143	0.7095	0.7331
	Genetic model		0.9983	0.9986	0.9983
	Clinical+Genetic model		1	1	0.9998
Third-fold (26 SNP)	Clinical model	SC-GRS	0.8143	0.7095	0.7331
	Genetic model		0.9919	0.9919	0.9941
	Clinical+Genetic model		0.9989	0.9981	1
	Clinical model	DL-GRS	0.8143	0.7095	0.7331
	Genetic model		0.9557	0.9581	0.9617
	Clinical+Genetic model		0.981	0.9736	0.9745
	Clinical model	EV_DL-GRS	0.8143	0.7095	0.7331
	Genetic model		0.9599	0.9637	0.9664
	Clinical+Genetic model		0.9838	0.9788	0.9807
1Clinical model: the prediction model with clinical variables including age at diagnosis, PSA, Gleason score, pathologic T stage, surgical margin, BMI, and lymph node involvement; Genetic model: the prediction model with genetic variables according to Genetic Risk Score Models; Clinical+Genetic model: the prediction model with both clinical and genetic variables. 2. Excluding cases with PSA level…

## Sheet: Supplementary Table S10
Supplementary Table S10.The calibration plots of the training and testing sets by 3-fold CV analysis for predicting BCR under clinical, genetic, and clinical+genetic models.
3-folds CV	Prediction Model#	Genetic Risk Score Models	Training set (Calibration plot)	Testing set (Calibration plot)
First-fold (21 SNP)	Clinical model	SC-GRS	#VALUE!	#VALUE!
	Genetic model		#VALUE!	#VALUE!
	Clinical+Genetic model		#VALUE!	#VALUE!
	Clinical model	DL-GRS	#VALUE!	#VALUE!
	Genetic model		#VALUE!	#VALUE!
	Clinical+Genetic model		#VALUE!	#VALUE!
	Clinical model	EV_DL-GRS	#VALUE!	#VALUE!
	Genetic model		#VALUE!	#VALUE!
	Clinical+Genetic model		#VALUE!	#VALUE!
3-folds CV	Prediction Model#	Genetic Risk Score Models	Training set (Calibration plot)	Testing set (Calibration plot)
Second-fold (28 SNP)	Clinical model	SC-GRS	#VALUE!	#VALUE!
	Genetic model		#VALUE!	#VALUE!
	Clinical+Genetic model		#VALUE!	#VALUE!
	Clinical model	DL-GRS	#VALUE!	#VALUE!
	Genetic model		#VALUE!	#VALUE!
	Clinical+Genetic model		#VALUE!	#VALUE!
	Clinical model	EV_DL-GRS	#VALUE!	#VALUE!
	Genetic model		#VALUE!	#VALUE!
	Clinical+Genetic model		#VALUE!	#VALUE!
3-folds CV	Prediction Model#	Genetic Risk Score Models	Training set (Calibration plot)	Testing set (Calibration plot)
Third-fold (27 SNP)	Clinical model	SC-GRS	#VALUE!	#VALUE!
	Genetic model		#VALUE!	#VALUE!
	Clinical+Genetic model		#VALUE!	#VALUE!
	Clinical model	DL-GRS	#VALUE!	#VALUE!
	Genetic model		#VALUE!	#VALUE!
	Clinical+Genetic model		#VALUE!	#VALUE!
	Clinical model	EV_DL-GRS	#VALUE!	#VALUE!
	Genetic model		#VALUE!	#VALUE!
	Clinical+Genetic model		#VALUE!	#VALUE!
#Clinical model: the prediction model with clinical variables including age at diagnosis, PSA, Gleason score, pathologic T stage, surgical margin, BMI, and lymph node involvement.
Genetic model: the prediction model with genetic variables according to Genetic Risk Score Models.
Clinical+Genetic model: the prediction model with both clinical and genetic variables.

[truncated: 1 more sheets: Supplementary Figure S1]
